# Supplementary material for: Unravelling the Role of PAX2 Mutation in Human Focal Segmental Glomerulosclerosis
Source: Biomedicines. 2021 Dec 1;9(12):1808. doi: 10.3390/biomedicines9121808 (PMC8698597; doi:10.3390/biomedicines9121808)
Supplement: Supplementary file 1 [file biomedicines-09-01808-s001.zip]

Archive with 1 entries (1 files):
- biomedicines-1459574-supplementary.pdf
